# Supplementary material for: IL-15 Enhances the Persistence and Function of BCMA-Targeting CAR-T Cells Compared to IL-2 or IL-15/IL-7 by Limiting CAR-T Cell Dysfunction and Differentiation
Source: Cancers (Basel). 2021 Jul 14;13(14):3534. doi: 10.3390/cancers13143534 (PMC8304527; doi:10.3390/cancers13143534)
Supplement: Supplementary file 1 [file cancers-13-03534-s001.zip]

Archive with 1 entries (1 files):
- cancers-1257078-supplementary.pdf
